# Supplementary material for: Changes in Adenosine Deaminase Activity and Endothelial Dysfunction after Mild Coronavirus Disease-2019
Source: Int J Mol Sci. 2023 Aug 24;24(17):13140. doi: 10.3390/ijms241713140 (PMC10487738; doi:10.3390/ijms241713140)
Supplement: Supplementary file 1 [file ijms-24-13140-s001.zip]

Archive with 1 entries (1 files):
- ijms-2554981-supplementary.pdf
